# Supplementary material for: A Human Pan-Cancer System Analysis of Procollagen-Lysine, 2-Oxoglutarate 5-Dioxygenase 3 (PLOD3)
Source: Int J Mol Sci. 2021 Sep 14;22(18):9903. doi: 10.3390/ijms22189903 (PMC8467482; doi:10.3390/ijms22189903)
Supplement: Supplementary file 1 [file ijms-22-09903-s001.zip]

Archive with 1 entries (1 files):
- ijms-1339281-supplementary.pdf
